# Supplementary material for: Signal transducer and activator of transcription 2 deficiency is a novel disorder of mitochondrial fission
Source: Brain. 2015 Jun 30;138(10):2834–46. doi: 10.1093/brain/awv182 (PMC5808733; doi:10.1093/brain/awv182)
Supplement: Supplementary Data [file awv182_supplementary_data.zip]

Archive with 2 entries (2 files):
- brain-2015-00180-File010.jpg
- brain-2015-00180-File012.pdf
